# Supplementary material for: Improved NGS-based detection of microsatellite instability using tumor-only data
Source: Front Oncol. 2022 Nov 17;12:969238. doi: 10.3389/fonc.2022.969238 (PMC9714634; doi:10.3389/fonc.2022.969238)
Supplement: Supplementary Table 4 — Properties of the clinical samples used in the study. [file Table_4.xlsx]

## Sheet: Metadata_MSI_tumour_samples_pro
Sample	cancer_SOPHiA	IHC	MLH1	MSH2	MSH6	PMS2	MSI_PCR	score	score_tumour_normal
A1	endometrial_cancer	dMMR	DETECTED	NOT_DETECTED	NOT_DETECTED	DETECTED	MSI-H	0.0428362	0.0447018
A10	glioma	dMMR	DETECTED	NOT_DETECTED	NOT_DETECTED	DETECTED	NA	0.0047114	NA
A100	esophageal_stomach_cancer	dMMR	NOT_DETECTED	DETECTED	DETECTED	NOT_DETECTED	MSI-H	0.162082	NA
A101	colorectal_cancer	pMMR	DETECTED	DETECTED	DETECTED	DETECTED	MSS	0.00370027	0.00385032
A102	colorectal_cancer	pMMR	DETECTED	DETECTED	DETECTED	DETECTED	MSS	0.00322195	NA
A103	ovarian_cancer	dMMR	NOT_DETECTED	DETECTED	DETECTED	NOT_DETECTED	MSI-H	0.0811605	NA
A104	endometrial_cancer	dMMR	NOT_DETECTED	DETECTED	DETECTED	NOT_DETECTED	MSI-H	0.0699025	NA
A105	colorectal_cancer	pMMR	DETECTED	DETECTED	DETECTED	DETECTED	MSS	0.00415078	NA
A106	esophageal_stomach_cancer	pMMR	DETECTED	DETECTED	DETECTED	DETECTED	MSS	0.00419602	NA
A107	colorectal_cancer	dMMR	NOT_DETECTED	DETECTED	DETECTED	NOT_DETECTED	MSI-H	0.122437	NA
A108	endometrial_cancer	dMMR	NOT_DETECTED	DETECTED	DETECTED	NOT_DETECTED	MSI-H	0.0555405	0.0635707
A109	cholangiocarcinoma	NA	NA	NA	NA	NA	MSS	0.000891443	NA
A11	glioma	pMMR	DETECTED	DETECTED	DETECTED	DETECTED	NA	0.00356784	NA
A110	esophageal_stomach_cancer	pMMR	DETECTED	DETECTED	DETECTED	DETECTED	MSS	0.00313977	NA
A111	endometrial_cancer	pMMR	DETECTED	DETECTED	DETECTED	DETECTED	MSS	0.00359922	NA
A112	colorectal_cancer	dMMR	NOT_DETECTED	DETECTED	DETECTED	NOT_DETECTED	MSI-H	0.0956085	NA
A113	colorectal_cancer	dMMR	NOT_DETECTED	DETECTED	DETECTED	NOT_DETECTED	MSI-H	0.182742	0.204935
A114	esophageal_stomach_cancer	pMMR	DETECTED	DETECTED	DETECTED	DETECTED	MSS	0.00388631	NA
A115	endometrial_cancer	dMMR	DETECTED	DETECTED	NOT_DETECTED	DETECTED	MSI-H	0.0880642	0.0958207
A116	colorectal_cancer	dMMR	NOT_DETECTED	DETECTED	DETECTED	NOT_DETECTED	MSI-H	0.117128	NA
A117	esophageal_stomach_cancer	dMMR	DETECTED	NOT_DETECTED	DETECTED	DETECTED	MSI-H	0.0142144	NA
A118	esophageal_stomach_cancer	NA	DETECTED	DETECTED	DETECTED	NA	MSS	0.0023079	NA
A119	esophageal_stomach_cancer	NA	DETECTED	DETECTED	DETECTED	NA	MSS	0.0021946	NA
A12	glioma	pMMR	DETECTED	DETECTED	DETECTED	DETECTED	NA	0.00389055	NA
A120	endometrial_cancer	dMMR	NOT_DETECTED	DETECTED	DETECTED	NOT_DETECTED	MSI-H	0.0788608	NA
A121	cholangiocarcinoma	pMMR	DETECTED	DETECTED	DETECTED	DETECTED	MSS	0.0030705	NA
A122	colorectal_cancer	dMMR	DETECTED	NOT_DETECTED	NOT_DETECTED	DETECTED	MSI-H	0.0841614	0.109222
A123	colorectal_cancer	dMMR	NOT_DETECTED	DETECTED	DETECTED	NOT_DETECTED	MSI-H	0.127409	0.137927
A124	endometrial_cancer	dMMR	DETECTED	NOT_DETECTED	NOT_DETECTED	DETECTED	MSI-H	0.0499059	NA
A125	endometrial_cancer	dMMR	NOT_DETECTED	DETECTED	DETECTED	NA	MSI-H	0.0318777	NA
A126	endometrial_cancer	dMMR	DETECTED	NOT_DETECTED	NOT_DETECTED	DETECTED	MSI-H	0.0280944	NA
A127	endometrial_cancer	pMMR	DETECTED	DETECTED	DETECTED	DETECTED	MSS	0.0018808	NA
A128	endometrial_cancer	pMMR	DETECTED	DETECTED	DETECTED	DETECTED	MSS	0.00245817	NA
A129	endometrial_cancer	dMMR	DETECTED	DETECTED	DETECTED	NOT_DETECTED	MSI-LC	0.00329131	NA
A13	sebaceoma	dMMR	DETECTED	NOT_DETECTED	NOT_DETECTED	DETECTED	MSI-LC	0.0477145	NA
A130	endometrial_cancer	dMMR	DETECTED	DETECTED	DETECTED	NOT_DETECTED	MSS	0.00467743	NA
A131	endometrial_cancer	dMMR	DETECTED	NOT_DETECTED	NOT_DETECTED	NOT_DETECTED	MSI-H	0.021723	NA
A132	endometrial_cancer	dMMR	DETECTED	NOT_DETECTED	NOT_DETECTED	DETECTED	MSI-H	0.0298148	NA
A133	endometrial_cancer	dMMR	NOT_DETECTED	DETECTED	DETECTED	NOT_DETECTED	MSI-H	0.0212685	NA
A134	endometrial_cancer	dMMR	DETECTED	NOT_DETECTED	NOT_DETECTED	DETECTED	MSI-H	0.110263	NA
A135	colorectal_cancer	pMMR	DETECTED	DETECTED	DETECTED	DETECTED	MSS	0.00467814	NA
A136	endometrial_cancer	dMMR	DETECTED	NOT_DETECTED	NOT_DETECTED	DETECTED	MSI-H	0.0439538	NA
A137	endometrial_cancer	dMMR	DETECTED	DETECTED	DETECTED	NOT_DETECTED	MSI-H	0.0336125	NA
A138	endometrial_cancer	dMMR	DETECTED	DETECTED	NOT_DETECTED	DETECTED	MSI-H	0.0451193	NA
A14	sebaceoma	dMMR	DETECTED	NOT_DETECTED	DETECTED	DETECTED	MSI-H	0.0748826	NA
A15	sebaceoma	dMMR	DETECTED	NOT_DETECTED	NOT_DETECTED	DETECTED	MSI-H	0.0457501	NA
A16	sebaceoma	dMMR	DETECTED	NOT_DETECTED	NOT_DETECTED	DETECTED	MSI-H	0.0226479	NA
A17	sebaceoma	dMMR	NOT_DETECTED	DETECTED	DETECTED	NOT_DETECTED	MSI-H	0.0628051	NA
A18	sebaceoma	pMMR	DETECTED	DETECTED	DETECTED	DETECTED	MSI-LC	0.00233042	NA
A19	sebaceoma	pMMR	DETECTED	DETECTED	DETECTED	DETECTED	MSS	0.0020724	NA
A2	ovarian_cancer	dMMR	DETECTED	DETECTED	DETECTED	NOT_DETECTED	MSI-LC	0.00442405	NA
A20	sebaceoma	dMMR	DETECTED	NOT_DETECTED	NOT_DETECTED	DETECTED	MSI-H	0.0430778	NA
A21	sebaceoma	dMMR	DETECTED	NOT_DETECTED	NOT_DETECTED	DETECTED	NA	0.0323838	NA
A22	sebaceoma	pMMR	DETECTED	DETECTED	DETECTED	DETECTED	MSS	0.00139933	NA
A23	sebaceoma	dMMR	DETECTED	NOT_DETECTED	NOT_DETECTED	DETECTED	MSI-H	0.0610715	NA
A24	sebaceoma	dMMR	DETECTED	NOT_DETECTED	NOT_DETECTED	DETECTED	MSI-H	0.040851	NA
A25	sebaceoma	pMMR	DETECTED	DETECTED	DETECTED	DETECTED	MSS	0.00161016	NA
A26	sebaceoma	pMMR	DETECTED	DETECTED	DETECTED	DETECTED	MSS	0.00137279	NA
A27	sebaceoma	dMMR	NOT_DETECTED	DETECTED	DETECTED	NOT_DETECTED	NA	0.0257211	NA
A28	sebaceoma	dMMR	NOT_DETECTED	DETECTED	DETECTED	NOT_DETECTED	MSI-H	0.0349259	NA
A29	cholangiocarcinoma	pMMR	DETECTED	DETECTED	DETECTED	DETECTED	MSS	0.00213407	NA
A3	ovarian_cancer	dMMR	NOT_DETECTED	DETECTED	DETECTED	NOT_DETECTED	MSI-H	0.031276	0.0439034
A30	cholangiocarcinoma	dMMR	DETECTED	NOT_DETECTED	NOT_DETECTED	DETECTED	MSS	0.0117675	NA
A31	endometrial_cancer	dMMR	DETECTED	NOT_DETECTED	NOT_DETECTED	DETECTED	MSI-H	0.0719239	NA
A32	endometrial_cancer	dMMR	DETECTED	NOT_DETECTED	NOT_DETECTED	DETECTED	MSI-H	0.0660821	NA
A33	ovarian_cancer	pMMR	DETECTED	DETECTED	DETECTED	DETECTED	MSS	0.00284775	NA
A34	endometrial_cancer	dMMR	DETECTED	NOT_DETECTED	NOT_DETECTED	DETECTED	MSI-H	0.0458336	NA
A35	esophageal_stomach_cancer	pMMR	DETECTED	DETECTED	DETECTED	DETECTED	NA	0.00470088	NA
A36	esophageal_stomach_cancer	pMMR	DETECTED	DETECTED	DETECTED	DETECTED	MSS	0.00220491	NA
A37	small_intestine_tumor	dMMR	NOT_DETECTED	DETECTED	DETECTED	NOT_DETECTED	MSI-H	0.172846	NA
A38	colorectal_cancer	dMMR	DETECTED	NOT_DETECTED	NOT_DETECTED	DETECTED	MSI-H	0.035497	NA
A39	colorectal_cancer	dMMR	DETECTED	NOT_DETECTED	NOT_DETECTED	DETECTED	MSI-H	0.137609	NA
A4	glioma	dMMR	NOT_DETECTED	DETECTED	DETECTED	NOT_DETECTED	NA	0.00533137	NA
A40	small_intestine_tumor	dMMR	DETECTED	NOT_DETECTED	NOT_DETECTED	DETECTED	MSI-H	0.0544044	NA
A41	colorectal_cancer	dMMR	DETECTED	DETECTED	DETECTED	NOT_DETECTED	MSI-H	0.125177	NA
A42	urothelial_cancer	pMMR	DETECTED	DETECTED	DETECTED	DETECTED	MSS	0.00338659	NA
A43	cholangiocarcinoma	dMMR	NOT_DETECTED	DETECTED	DETECTED	NOT_DETECTED	MSI-H	0.08474	NA
A44	adrenal_cancer	dMMR	DETECTED	NOT_DETECTED	NOT_DETECTED	DETECTED	MSI-LC	0.00601437	NA
A45	adrenal_cancer	dMMR	DETECTED	NOT_DETECTED	NOT_DETECTED	DETECTED	MSI-LC	0.00491743	NA
A46	sebaceoma	dMMR	DETECTED	DETECTED	NOT_DETECTED	DETECTED	MSS	0.0138985	NA
A47	adrenal_cancer	pMMR	DETECTED	DETECTED	DETECTED	DETECTED	MSS	0.00150042	NA
A48	small_intestine_tumor	pMMR	DETECTED	DETECTED	DETECTED	DETECTED	MSI-LC	0.0023187	NA
A49	sebaceoma	dMMR	DETECTED	NOT_DETECTED	NOT_DETECTED	DETECTED	MSI-H	0.0620268	NA
A5	esophageal_stomach_cancer	pMMR	DETECTED	DETECTED	DETECTED	DETECTED	MSS	0.00363758	0.00305783
A50	endometrial_cancer	dMMR	NOT_DETECTED	DETECTED	DETECTED	NOT_DETECTED	MSI-H	0.0240862	NA
A51	sebaceoma	dMMR	DETECTED	NOT_DETECTED	NOT_DETECTED	DETECTED	MSI-H	0.0691389	NA
A52	colorectal_cancer	dMMR	NOT_DETECTED	DETECTED	DETECTED	NOT_DETECTED	MSI-H	0.143632	NA
A53	endometrial_cancer	dMMR	NOT_DETECTED	DETECTED	DETECTED	DETECTED	MSI-LC	0.00619298	NA
A54	colorectal_cancer	dMMR	DETECTED	NOT_DETECTED	NOT_DETECTED	DETECTED	MSI-H	0.0368937	0.0416952
A55	colorectal_cancer	dMMR	NOT_DETECTED	DETECTED	DETECTED	NOT_DETECTED	MSI-H	0.115795	0.126452
A56	esophageal_stomach_cancer	dMMR	DETECTED	DETECTED	DETECTED	NOT_DETECTED	MSI-H	0.102064	NA
A57	endometrial_cancer	pMMR	DETECTED	DETECTED	DETECTED	DETECTED	MSS	0.00365671	0.00256611
A58	endometrial_cancer	dMMR	NOT_DETECTED	DETECTED	DETECTED	NOT_DETECTED	MSI-H	0.0975343	0.106217
A59	endometrial_cancer	dMMR	DETECTED	NOT_DETECTED	NOT_DETECTED	DETECTED	MSI-H	0.0719802	0.080094
A6	esophageal_stomach_cancer	pMMR	DETECTED	DETECTED	DETECTED	DETECTED	MSS	0.00395207	0.00285849
A60	esophageal_stomach_cancer	dMMR	NOT_DETECTED	DETECTED	DETECTED	NOT_DETECTED	MSI-H	0.0378902	NA
A61	ovarian_cancer	dMMR	NOT_DETECTED	DETECTED	DETECTED	NOT_DETECTED	MSI-H	0.0610911	NA
A62	esophageal_stomach_cancer	dMMR	NOT_DETECTED	DETECTED	DETECTED	NOT_DETECTED	MSI-H	0.082441	NA
A63	endometrial_cancer	pMMR	DETECTED	DETECTED	DETECTED	DETECTED	MSS	0.00126837	NA
A64	esophageal_stomach_cancer	pMMR	DETECTED	DETECTED	DETECTED	DETECTED	MSS	0.00254461	NA
A65	esophageal_stomach_cancer	pMMR	DETECTED	DETECTED	DETECTED	DETECTED	MSS	0.00290076	NA
A66	esophageal_stomach_cancer	dMMR	NOT_DETECTED	DETECTED	DETECTED	NOT_DETECTED	MSI-H	0.130638	NA
A67	esophageal_stomach_cancer	dMMR	NOT_DETECTED	DETECTED	DETECTED	NOT_DETECTED	MSI-H	0.0965417	NA
A68	colorectal_cancer	dMMR	DETECTED	NOT_DETECTED	NOT_DETECTED	DETECTED	MSI-H	0.137716	NA
A69	small_intestine_tumor	pMMR	DETECTED	DETECTED	DETECTED	DETECTED	MSS	0.00245936	NA
A7	endometrial_cancer	dMMR	DETECTED	DETECTED	NOT_DETECTED	DETECTED	MSI-H	0.0207272	0.027861
A70	colorectal_cancer	pMMR	DETECTED	DETECTED	DETECTED	DETECTED	MSS	0.00276698	NA
A71	colorectal_cancer	dMMR	DETECTED	DETECTED	DETECTED	NOT_DETECTED	MSI-H	0.0422055	NA
A72	small_intestine_tumor	pMMR	DETECTED	DETECTED	DETECTED	DETECTED	MSS	0.00251544	NA
A73	sebaceoma	pMMR	DETECTED	DETECTED	DETECTED	DETECTED	MSI-LC	0.00230822	NA
A74	endometrial_cancer	pMMR	DETECTED	DETECTED	DETECTED	DETECTED	MSS	0.000978119	NA
A75	colorectal_cancer	dMMR	NOT_DETECTED	DETECTED	DETECTED	NOT_DETECTED	MSI-H	0.127831	NA
A76	colorectal_cancer	pMMR	DETECTED	DETECTED	DETECTED	DETECTED	MSS	0.00360805	NA
A77	colorectal_cancer	pMMR	DETECTED	DETECTED	DETECTED	DETECTED	MSS	0.00116019	NA
A78	colorectal_cancer	dMMR	NOT_DETECTED	DETECTED	DETECTED	NOT_DETECTED	MSI-H	0.0697097	NA
A79	colorectal_cancer	dMMR	NOT_DETECTED	DETECTED	DETECTED	invalid	MSI-H	0.158258	NA
A8	endometrial_cancer	pMMR	DETECTED	DETECTED	DETECTED	DETECTED	MSI-LC	0.0025766	NA
A80	colorectal_cancer	pMMR	DETECTED	DETECTED	DETECTED	DETECTED	MSS	0.000686936	NA
A81	colorectal_cancer	pMMR	DETECTED	DETECTED	DETECTED	DETECTED	MSS	0.00178658	NA
A82	colorectal_cancer	dMMR	NOT_DETECTED	DETECTED	DETECTED	NOT_DETECTED	MSI-H	0.0983331	NA
A83	colorectal_cancer	dMMR	NOT_DETECTED	DETECTED	DETECTED	NOT_DETECTED	MSI-H	0.101697	NA
A84	colorectal_cancer	dMMR	NOT_DETECTED	DETECTED	DETECTED	NOT_DETECTED	MSI-H	0.114703	NA
A85	colorectal_cancer	dMMR	DETECTED	NOT_DETECTED	NOT_DETECTED	DETECTED	MSI-H	0.0285746	NA
A86	colorectal_cancer	pMMR	DETECTED	DETECTED	DETECTED	DETECTED	MSS	0.00255538	NA
A87	colorectal_cancer	pMMR	DETECTED	DETECTED	DETECTED	DETECTED	MSS	0.00343857	NA
A88	colorectal_cancer	pMMR	DETECTED	DETECTED	DETECTED	DETECTED	MSS	0.00247172	NA
A89	colorectal_cancer	dMMR	DETECTED	DETECTED	DETECTED	NOT_DETECTED	MSI-H	0.130055	NA
A9	glioma	pMMR	DETECTED	DETECTED	DETECTED	DETECTED	NA	0.00397296	NA
A90	colorectal_cancer	pMMR	DETECTED	DETECTED	DETECTED	DETECTED	MSS	0.00302448	NA
A91	colorectal_cancer	dMMR	NOT_DETECTED	DETECTED	DETECTED	NOT_DETECTED	MSI-H	0.127967	NA
A92	colorectal_cancer	pMMR	DETECTED	DETECTED	DETECTED	DETECTED	MSS	0.00188307	NA
A93	colorectal_cancer	pMMR	DETECTED	DETECTED	DETECTED	DETECTED	MSS	0.0027966	NA
A94	colorectal_cancer	dMMR	NOT_DETECTED	DETECTED	DETECTED	NOT_DETECTED	MSI-H	0.129573	NA
A95	colorectal_cancer	pMMR	DETECTED	DETECTED	DETECTED	DETECTED	MSS	0.00212631	NA
A96	colorectal_cancer	pMMR	DETECTED	DETECTED	DETECTED	DETECTED	MSS	0.00289675	NA
A97	colorectal_cancer	dMMR	DETECTED	NOT_DETECTED	invalid	DETECTED	MSI-H	0.123569	NA
A98	colorectal_cancer	dMMR	DETECTED	NOT_DETECTED	NOT_DETECTED	DETECTED	MSI-H	0.133282	NA
A99	colorectal_cancer	pMMR	DETECTED	DETECTED	DETECTED	DETECTED	MSS	0.00290633	NA

## Sheet: Sheet1
Row Labels	Count of Sample
dMMR	81
MSI-H	70
MSI-LC	5
MSS	2
NA	4
NA	3
MSS	3
pMMR	54
MSI-H	1
MSI-LC	4
MSS	45
NA	4
Grand Total	138
